# Supplementary material for: Multiplexed targeted mass spectrometry assays for prostate cancer-associated urinary proteins
Source: Oncotarget. 2017 Oct 9;8(60):101887–98. doi: 10.18632/oncotarget.21710 (PMC5731921; doi:10.18632/oncotarget.21710)
Supplement: Supplementary file 4 [file oncotarget-08-101887-s004.xlsx]

## Sheet: Sheet1
Supplementary Table 3. Summary of SRM measurements of PSA protein in 27 clinical urine subjects including 7 post-operative subjects (two pure PSA internal standards IVGGWECamcEK and LSEPAELTDAVK were spiked at 1 fmol/µL and 10 fmol/ µL, respectively.
Prostate cancer patient		IVGGWECEK (1fmol/µL IS)		LSEPAELTDAVK (10 fmol/µL IS)
urine ID		L/H	ng/100 µg of urinary protein	L/H	ng/100 µg of urinary protein
Non-cancer	P07022BN	1.243	74.58	16.969	101.81
	P07036BN	18.011	1080.66	238.89	1433.34
	P08018BN	0.955	57.3	17.943	107.66
	P08022BN	1.007	60.42	13.778	82.67
	P08036BN	3.857	231.42	52.146	312.88
	P09040AN	0.59	35.4	8.592	51.55
Post-operative	SAP12-005C	0.01	0.58	0.161	0.97
	SAP12-005C	0.007	0.41	0.098	0.59
	SAP12-005C	0.005	0.28	0.112	0.67
	SAP12-005C	0.001	0.06	0.015	0.09
	SAP12-005C	0	0.02	0.002	0.01
	SAP12-005C	0.043	2.55	0.616	3.7
	SAP12-005C	0.049	2.95	0.62	3.72
Cancer	P06003Pre	0.249	14.94	2.666	16
	P06011Pre	0.33	19.8	4.434	26.6
	P06017Pre	0.169	10.14	1.656a	9.94a
	P07016Pre	0.002	0.12	0.015	0.09
	P07018Pre	0.893	53.58	13.002	78.01
	P07019Pre	0.003	0.18	0.031	0.19
	P07029Pre	0.046	2.76	0.348	2.09
	P07031Pre	0.196	11.76	2.702	16.21
	P07040Pre	0.366a	21.96a	5.02	30.12
	P07047Pre	0.145	8.7	1.94	11.64
	P08006rPre	3.393	203.58	54.666	328
	P08015Pre	4.739a	284.34a	65.602	393.61
	P08028Pre	0.087	5.22	1.272	7.63
	P08032Pre	0.681	40.86	14.453	86.72
a The L/H ratios were corrected according to the correlation curve of the two PSA surrogate peptides as well as the experimental observation (P06017Pre: the measured value of 0.828 was changed into 1.656; P07040Pre: the measured value of 0.261 was changed into 0.366; P08015Pre: the measured value of 3.240 was changed into 4.739).
