# Supplementary material for: Multiplexed targeted mass spectrometry assays for prostate cancer-associated urinary proteins
Source: Oncotarget. 2017 Oct 9;8(60):101887–98. doi: 10.18632/oncotarget.21710 (PMC5731921; doi:10.18632/oncotarget.21710)
Supplement: Supplementary file 5 [file oncotarget-08-101887-s005.xlsx]

## Sheet: Sheet1
Supplementary Table 4: Estimation of the percentage of PSA from the post-operative subjects over PSA from the non-cancer subjects (the surrogate peptide IVGGWECamcEK was used)
Prostate cancer patient		IVGGWECEK		Average	Median	(PSApost-operative)/(PSAnon-cancer/pre-operative)%
urine ID		L/H	ng/100 µg of urinary protein	(ng/100 µg)	(ng/100 µg)
	P07022BN	1.243	74.58	Pre-operative and non-cancer	Pre-operative and non-cancer	Average	Median
Pre-operative	P07036BN	18.011	1080.66	110.89	28.68	0.0088	0.0142
and non-cancer	P08018N	0.955	57.3
	P08022N	1.007	60.42
	P08036BN	3.857	231.42
	P09040AN	0.59	35.4
	P06003Pre	0.249	14.94
	P06011Pre	0.33	19.8
	P06017Pre	0.169	10.14
	P07016Pre	0.002	0.12
	P07018Pre	0.893	53.58
	P07019Pre	0.003	0.18
	P07029Pre	0.046	2.76
	P07031Pre	0.196	11.76
	P07040Prea	0.366	21.96
	P07047Pre	0.145	8.7
	P08006rPre	3.393	203.58
	P08015Prea	4.739	284.34
	P08028Pre	0.087	5.22
	P08032Pre	0.681	40.86
Post-operative				Post-operative	Post-operative
	SAP12-005C	0.01	0.58	0.98	0.41
	SAP12-006C	0.007	0.41
	SAP12-007C	0.005	0.28
	SAP12-008C	0.001	0.06
	SAP12-009C	0	0.02
	SAP12-0010C	0.043	2.55
	SAP12-0022C	0.049	2.95
a The L/H ratios were corrected according to the correlation curve of the two PSA surrogate peptides (P07040Pre: the measured value of 0.261 was changed into 0.366; P08015Pre: the measured value of 3.240 was changed into 4.739).
