# Supplementary material for: Multiplexed targeted mass spectrometry assays for prostate cancer-associated urinary proteins
Source: Oncotarget. 2017 Oct 9;8(60):101887–98. doi: 10.18632/oncotarget.21710 (PMC5731921; doi:10.18632/oncotarget.21710)
Supplement: Supplementary file 6 [file oncotarget-08-101887-s006.xlsx]

## Sheet: Sheet1
Supplementary Table 5: Summary of multiplex SRM measurements of prostate cancer-associated secreted proteins in 20 clinical urine subjects
Prostate cancer patient		(L/H)peptide marker
urine ID		AGR2	AGR3	CEAM5	CEAM6	CRISP3		CD90			CXL14	IL24	MMP9
		LPQTLSR	LYTYEPR	SDLVNEEATGQFR	EVLLLAHNLPQNR	WANQCNYR	YEDLYSNCK	VLYLSAFTSK	VTSLTACLVDQSLR	HVLFGTVGVPEHTYR	MVIITTK	LWEAFWAVK	AVIDDAFAR	FQTFEGDLK	LGLGADVAQVTGALR	SLGPALLLLQK
Non-cancer	P07022BN	0.0017	0.0003	0.0002	0.0002	0.294	0.1463	0.0119	0.6726	0.8521	0.0025	0.0017	0.0063	0.0012	0.0013	0.0007
	P07036BN	0.0038	0.0005	0.0001	0.0003	0.4128	0.2687	0.0124	0.5856	0.9345	0.003	0.0012	0.0071	0.0004	0.0023	0.0012
	P08018BN	0.0008	0.001	0.0009	0.0011	0.351	0.0421	0.0332	0.101	1.2564	0.0041	0.0011	0.0838	0.0075	0.0197	0.0125
	P08022BN	0.0029	0.0015	0.0028	0.0019	0.499	0.113	0.081	0.4831	1.9659	0.0025	0.0007	0.0973	0.0111	0.0122	0.0049
	P08036BN	0.002	0.0031	0.0034	0.0002	0.1407	0.0408	0.0211	0.1166	0.4949	0.0056	0.0013	0.0167	0.0028	0.0079	0.0028
	P09040AN	0.0078	0.0007	0.0024	0.0057	0.8341	0.1021	0.0315	0.2858	0.8076	0.013	0.0013	0.0147	0.0019	0.0045	0.0029
Cancer	P06003Pre	0.0004	0.0002	0.0008	0.0005	0.1442	0.0983	0.0152	0.7154	1.4928	0.0001	0.0018	0.0088	0.0016	0.0026	0.0016
	P06011Pre	0.0033	0.002	0.003	0.0028	0.2389	0.0404	0.0429	0.3053	1.0111	0.0046	0.0009	0.0929	0.0094	0.0287	0.0206
	P06017Pre	0.0034	0.0007	0.0003	0.0002	0.3154	0.172267	0.105733	1.60873	3.9558	0.001767	0.00123333	0.0098	0.001233	0.0024	0.001
	P07016Pre	0.0066	0.0021	0.0004	0.0005	0.1278	0.0896	0.046	0.7832	1.138	0.0049	0.0013	0.0053	0.0019	0.0011	0.0005
	P07018Pre	0.0134	0.0016	0.0089	0.0032	1.8468	0.2898	0.0664	0.4069	1.6313	0.0043	0.0011	0.0449	0.005	0.0115	0.0072
	P07019Pre	0.0009	0.0005	0.0029	0.0032	0.2777	0.0469	0.0436	0.3481	1.0873	0.0048	0.0014	0.0077	0.0013	0.0021	0.0007
	P07029Pre	0.0001	0.0009	0.0005	0.0003	0.1311	0.0643	0.0188	0.2366	0.8335	0.0006	0.0011	0.0038	0.0002	0.0006	0.0006
	P07031Pre	0.0268	0.003	0.011	0.0028	0.7751	0.166	0.0357	0.2079	0.8057	0.0086	0.0016	0.0517	0.0065	0.0064	0.003
	P07040Pre	0.0037	0.0032	0.0015	0.0011	0.2103	0.0163	0.0175	0.091	0.4373	0.0052	0.0012	0.0701	0.0063	0.0063	0.0114
	P07047Pre	0.0007	0.0015	0.0037	0.0013	0.2924	0.0596	0.0353	0.2578	0.9699	0.0198	0.0022	0.0066	0.0019	0.0024	0.0005
	P08006rPre	0.0015	0.0008	0.0026	0.002	0.2887	0.0398	0.0371	0.3319	1.0472	0.0048	0.0011	0.0193	0.0036	0.0034	0.002
	P08015Pre	0.0021	0.002	0.0022	0.003	0.6987	0.0663	0.0151	0.0793	0.7124	0.001	0.0013	1.3222	0.09	0.0821	0.2222
	P08028Pre	0.0021	0.0016	0.0024	0.0019	0.4659	0.0677	0.0463	0.3123	1.2306	0.002	0.0014	0.0552	0.0084	0.0122	0.0113
	P08032Pre	0.0009	0.0022	0.003	0.0055	0.3565	0.0457	0.0366	0.2275	1.0941	0.0053	0.0014	0.0543	0.0058	0.0109	0.0079
