# Supplementary material for: Multiplexed targeted mass spectrometry assays for prostate cancer-associated urinary proteins
Source: Oncotarget. 2017 Oct 9;8(60):101887–98. doi: 10.18632/oncotarget.21710 (PMC5731921; doi:10.18632/oncotarget.21710)
Supplement: Supplementary file 7 [file oncotarget-08-101887-s007.xlsx]

## Sheet: Sheet1
Supplementary Table 6: The SRM signal ratio of urinary secreted protein/PSA, i.e., (L/H)peptide marker/(L/H)PSA from SRM measurements in 20 clinical urine subjects (crude internal standards for prostate cancer-associated secreted proteins and pure internal standard for PSA surrogate peptide IVGGWECamcEK were spiked at 10 fmol/µL and 1 fmol/µL, respectively)
Prostate cancer patient		(L/H)peptide marker/(L/H)PSA
urine ID		AGR2	AGR3	CEAM5	CEAM6	CRISP3		CD90			CXL14	IL24	MMP9				SFRP4
		LPQTLSR	LYTYEPR	INGIPQQHTQVLFIAK	EVLLLAHNLPQNR	WANQCNYR	YEDLYSNCK	VLYLSAFTSK	VTSLTACLVDQSLR	HVLFGTVGVPEHTYR	MVIITTK	LWEAFWAVK	AVIDDAFAR	FQTFEGDLK	LGLGADVAQVTGALR	SLGPALLLLQK	GVCISPEAIVTDLPEDVK
Non-cancer	P07022BN	0.00138065	0.00024	0.00016	0.00016	0.23649	0.11768	0.00957	0.54104	0.68543	0.00201	0.00137	0.00507	0.00097	0.00105	0.00056	0.00491
	P07036BN	0.000208244	3e-05	1e-05	2e-05	0.02292	0.01492	0.00069	0.03251	0.05188	0.00017	7e-05	0.00039	2e-05	0.00013	7e-05	0.00029
	P08018BN	0.000857994	0.00105	0.00094	0.00115	0.36762	0.04409	0.03477	0.10578	1.31589	0.00429	0.00115	0.08777	0.00786	0.02063	0.01309	0.06263
	P08022BN	0.00287583	0.00149	0.00278	0.00189	0.49569	0.11225	0.08046	0.4799	1.95287	0.00248	0.0007	0.09666	0.01103	0.01212	0.00487	0.06546
	P08036BN	0.000511886	0.0008	0.00088	5e-05	0.03648	0.01058	0.00547	0.03023	0.12832	0.00145	0.00034	0.00433	0.00073	0.00205	0.00073	0.00858
	P09040AN	0.0132337	0.00119	0.00407	0.00967	1.41489	0.17319	0.05343	0.48481	1.36994	0.02205	0.00221	0.02494	0.00322	0.00763	0.00492	0.09465
Cancer	P06003Pre	0.00149469	0.0008	0.00321	0.00201	0.57839	0.39428	0.06097	2.86949	5.98767	0.0004	0.00722	0.0353	0.00642	0.01043	0.00642	0.04853
	P06011Pre	0.0100927	0.00606	0.00909	0.00848	0.72382	0.1224	0.12998	0.925	3.06344	0.01394	0.00273	0.28147	0.02848	0.08696	0.06241	0.15785
	P06017Pre	0.0200631	0.00414	0.00177	0.00118	1.86532	1.01881	0.62532	9.51428	23.3952	0.01045	0.00729	0.05796	0.00729	0.01419	0.00591	0.13405
	P07016Pre	3.41433	1.09181	0.20796	0.25996	66.4446	46.584	23.9159	407.194	591.659	2.54756	0.67588	2.75553	0.98783	0.5719	0.25996	8.52654
	P07018Pre	0.0149544	0.00179	0.00997	0.00358	2.06809	0.32453	0.07436	0.45566	1.82677	0.00482	0.00123	0.05028	0.0056	0.01288	0.00806	0.05633
	P07019Pre	0.283189	0.15053	0.87306	0.96337	83.6026	14.1194	13.1259	104.797	327.336	1.44506	0.42147	2.31811	0.39137	0.63221	0.21074	13.8786
	P07029Pre	0.0023157	0.01942	0.01079	0.00647	2.8282	1.38714	0.40557	5.10414	17.981	0.01294	0.02373	0.08198	0.00431	0.01294	0.01294	0.18768
	P07031Pre	0.136805	0.01531	0.05612	0.01429	3.95468	0.84696	0.18215	1.06074	4.11081	0.04388	0.00816	0.26378	0.03316	0.03265	0.01531	0.15511
	P07040Prea	0.00999184	0.00874	0.0041	0.00301	0.57459	0.04454	0.04781	0.24863	1.19481	0.01421	0.00328	0.19153	0.01721	0.01721	0.03115	0.09508
	P07047Pre	0.00481093	0.01037	0.02557	0.00898	2.02063	0.41187	0.24394	1.78153	6.70251	0.13683	0.0152	0.04561	0.01313	0.01659	0.00346	0.24325
	P08006rPre	0.000436027	0.00024	0.00077	0.00059	0.08508	0.01173	0.01093	0.09781	0.30862	0.00141	0.00032	0.00569	0.00106	0.001	0.00059	0.0163
	P08015Prea	0.000443167	0.00042	0.00046	0.00063	0.14744	0.01399	0.00319	0.01673	0.15033	0.00021	0.00027	0.279	0.01899	0.01732	0.04689	0.00468
	P08028Pre	0.0236953	0.0184	0.0276	0.02185	5.35712	0.77844	0.53238	3.59096	14.15	0.023	0.0161	0.63471	0.09659	0.14028	0.12993	0.35875
	P08032Pre	0.00138641	0.00323	0.00441	0.00808	0.52381	0.06715	0.05378	0.33427	1.60757	0.00779	0.00206	0.07978	0.00852	0.01602	0.01161	0.07611
	a The L/H ratios were corrected according to the correlation curve of the two PSA surrogate peptides (P07040Pre: the measured value of 0.261 was changed into 0.366; P08015Pre: the measured value of 3.240 was changed into 4.739).
