# Supplementary material for: Multiplexed targeted mass spectrometry assays for prostate cancer-associated urinary proteins
Source: Oncotarget. 2017 Oct 9;8(60):101887–98. doi: 10.18632/oncotarget.21710 (PMC5731921; doi:10.18632/oncotarget.21710)
Supplement: Supplementary file 10 [file oncotarget-08-101887-s010.xlsx]

## Sheet: Sheet1
Supplementary Table 9: PSA concentrations in human urine and serum for the measured 20 subjects (urinary PSA and serum PSA concentrations were obtained from SRM measurements and ELISA measurements, respectively)
Prostate cancer patient urine ID		ng/100 µg of total urinary protein	ng/mL in serum
Non-cancer	P07022BN	74.58	0.91
	P07036BN	1080.66	3.59
	P08018BN	57.3	4.7
	P08022BN	60.42	1.7
	P08036BN	231.42	2.29
	P09040AN	35.4
Cancer	P06003Pre	14.94	5.2
	P06011Pre	19.8	5.82
	P06017Pre	10.14	5.75
	P07016Pre	0.12
	P07018Pre	53.58	5.89
	P07019Pre	0.18	6.6
	P07029Pre	2.76	3.75
	P07031Pre	11.76	87.2
	P07040Prea	21.96	3.4
	P07047Pre	8.7	6
	P08006rPre	203.58	6.4
	P08015Prea	284.34	3.6
	P08028Pre	5.22	5.3
	P08032Pre	40.86	8.1
a The L/H ratios were corrected according to the correlation curve of the two PSA surrogate peptides (P07040Pre: the measured value of 0.261 was changed into 0.366; P08015Pre: the measured value of 3.240 was changed into 4.739).
