# Supplementary material for: Multiplexed targeted mass spectrometry assays for prostate cancer-associated urinary proteins
Source: Oncotarget. 2017 Oct 9;8(60):101887–98. doi: 10.18632/oncotarget.21710 (PMC5731921; doi:10.18632/oncotarget.21710)
Supplement: Supplementary file 11 [file oncotarget-08-101887-s011.xlsx]

## Sheet: Sheet1
Supplementary Table 10. The ratios of secreted protein over PSA concentrations, urinary PSA (uPSA) and serum PSA between low volume/low grade cancer (n = 6) and significant cancer (n = 5).
SampleID	Type				AGR2	AGR3	CEAM5	CEAM6	CRISP3		CD90			CXL14	IL24	MMP9				SFRP4
		Gleason score	tumor volume	stage	LPQTLSR	LYTYEPR	SDLVNEEATGQFR	EVLLLAHNLPQNR	WANQCNYR	YEDLYSNCK	VLYLSAFTSK	VTSLTACLVDQSLR	HVLFGTVGVPEHTYR	MVIITTK	LWEAFWAVK	AVIDDAFAR	FQTFEGDLK	LGLGADVAQVTGALR	SLGPALLLLQK	GVCISPEAIVTDLPEDVK	Gleason	tumor volume	stage	sPSA	uPSA	uPSA
P06-003Pre	Cancer	3+3 bx	na	na	0.00149469	0.000802207	0.0032	0.002	0.578391	0.394285	0.061	2.8695	5.9877	0.0004	0.0072	0.0353	0.0064	0.0104	0.0064	0.0485	3+3 bx	na	na	5.2	0.2493	2.666
P06-017Pre	Cancer	3+3 bx	na	na	0.0200631	0.0041399	0.0018	0.0012	1.86532	1.01881	0.6253	9.5143	23.395	0.01045	0.0073	0.058	0.0073	0.0142	0.0059	0.1341	3+3 bx	na	na	5.75	0.1691	1.656
P07-018Pre	Cancer	3+3 bx	na	na	0.0149544	0.00179172	0.01	0.0036	2.06809	0.324526	0.0744	0.4557	1.8268	0.00482	0.0012	0.0503	0.0056	0.0129	0.0081	0.0563	3+3 bx	na	na	5.89	0.893	13.002
P07-040Pre	Cancer	3+3	0.1	T2a	0.00999184	0.00874317	0.0041	0.003	0.57459	0.0445355	0.0478	0.2486	1.1948	0.01421	0.0033	0.1915	0.0172	0.0172	0.0311	0.0951	3+3	0.1	T2a	3.4	0.366	21.96
P07-029Pre	Cancer	3+3	0.5	T2c	0.0023157	0.0194156	0.0108	0.0065	2.8282	1.38714	0.4056	5.1041	17.981	0.01294	0.0237	0.082	0.0043	0.0129	0.0129	0.1877	3+3	0.5	T2c	3.75	0.0464	0.348
P08-006Pre	Cancer	3+3	0.5	T2c	0.00043603	0.000235767	0.0008	0.0006	0.0850825	0.0117294	0.0109	0.0978	0.3086	0.00141	0.0003	0.0057	0.0011	0.001	0.0006	0.0163	3+3	0.5	T2c	6.4	3.3932	54.666
P08-015Pre	Cancer	3+4	2.5	T2c	0.00044317	0.00042203	0.0005	0.0006	0.147436	0.0139903	0.0032	0.0167	0.1503	0.00021	0.0003	0.279	0.019	0.0173	0.0469	0.0047	3+4	2.5	T2c	3.6	4.739	65.602
P08-028Pre	Cancer	3+4	4	T3b	0.0236953	0.0183975	0.0276	0.0218	5.35712	0.778443	0.5324	3.591	14.15	0.023	0.0161	0.6347	0.0966	0.1403	0.1299	0.3588	3+4	4	T3b	5.3	0.087	1.272
P08-032Pre	Cancer	4+3	1	T2c	0.00138641	0.00323249	0.0044	0.0081	0.52381	0.0671476	0.0538	0.3343	1.6076	0.00779	0.0021	0.0798	0.0085	0.016	0.0116	0.0761	4+3	1	T2c	8.1	0.6806	14.453
P07-047Pre	Cancer	4+3	1.5	T2c	0.00481093	0.0103658	0.0256	0.009	2.02063	0.411867	0.2439	1.7815	6.7025	0.13683	0.0152	0.0456	0.0131	0.0166	0.0035	0.2433	4+3	1.5	T2c	6	0.1447	1.94
P07-031Pre	Cancer	4+5 bx	na	TxN1	0.136805	0.0153065	0.0561	0.0143	3.95468	0.846959	0.1821	1.0607	4.1108	0.04388	0.0082	0.2638	0.0332	0.0327	0.0153	0.1551	4+5 bx	na	TxN1	87.2	0.196	2.702
Average value		≤ 6	≤ 0.5		0.00820929	0.00585472	0.0051	0.00281	1.33328	0.530171	0.20416	3.04834	8.44901	0.0073721	0.00718	0.07046	0.00698	0.01144	0.01085	0.08966				5.065	0.85282	15.7163
		> 6	> 0.5		0.0334281	0.00954485	0.02283	0.01077	2.40074	0.423681	0.20309	1.35685	5.34424	0.0423404	0.00836	0.26058	0.03408	0.04457	0.04144	0.16758				22.04	1.16945	17.1938
Median value		≤ 6	≤ 0.5		0.00615377	0.00296581	0.00365	0.00251	1.22186	0.359405	0.06766	1.66258	3.90722	0.0076328	0.00525	0.05412	0.00601	0.01291	0.00724	0.0757				5.475	0.30766	7.834
		> 6	> 0.5		0.00481093	0.0103658	0.02557	0.00898	2.02063	0.411867	0.18215	1.06074	4.11081	0.0229969	0.00816	0.26378	0.01899	0.01732	0.01531	0.15511				6	0.196	2.702
Mann-Whitney U test, p value					0.784	0.523	0.235	0.083	0.648	1	1	0.648	0.784	0.315	0.784	0.121	0.022	0.022	0.235	0.411				0.32	0.92	0.93
The low volume/low grade cancer: Gleason score ≤ 6 and tumor volume ≤ 0.5 cc; the significant cancer: Gleason score > 6 and tumor volume > 0.5 cc.
